# Supplementary material for: Controlled Reduction of Sn4+ in the Complex Iodide Cs2SnI6 with Metallic Gallium
Source: Nanomaterials (Basel). 2023 Jan 20;13(3):427. doi: 10.3390/nano13030427 (PMC9919842; doi:10.3390/nano13030427)
Supplement: Supplementary file 1 [file nanomaterials-13-00427-s001.zip]

Archive with 1 entries (1 files):
- nanomaterials-2153692-supplementary.pdf
